# Supplementary material for: Ertapenem Supplemented Selective Media as a New Strategy to Distinguish β-Lactam-Resistant Enterobacterales: Application to Clinical and Wastewater Samples
Source: Antibiotics (Basel). 2023 Feb 15;12(2):392. doi: 10.3390/antibiotics12020392 (PMC9952050; doi:10.3390/antibiotics12020392)
Supplement: Supplementary file 1 [file antibiotics-12-00392-s001.zip]

Archive with 1 entries (1 files):
- antibiotics-2174889-supplementary.pdf
